# Supplementary material for: Alkyladenine DNA glycosylase associates with transcription elongation to coordinate DNA repair with gene expression
Source: Nat Commun. 2019 Nov 29;10:5460. doi: 10.1038/s41467-019-13394-w (PMC6884549; doi:10.1038/s41467-019-13394-w)
Supplement: Supplementary file 4 — Supplementary Data 1 [file 41467_2019_13394_MOESM4_ESM.xlsx]

## Sheet: Sheet1
Supplementary Data 1. Gene ontology (GO) analysis of differentially expressed genes (DEGs) in HEK293T AAG-/-, HEK293T ELP1-/- and HAP1 AAG-/- cells. Depicted are: Count – number of DEGs in each GO category; % – of genes within DEG that segregates to specific biological process; Gene list length for each GO term; and respective p- and Benjamini correction- values.

## Sheet: HEK293T (AAG)
HEK293T
	ALL DEGs in AAG-/-
Term (GOTERM_BP_FAT)	Count	%	Gene list length	P-Value	Benjamini
neurogenesis	124	12.3	1447	1.6e-08	0.0001
nervous system development	169	16.8	2170	2.2e-08	7.3e-05
cell development	151	15	1968	3.9e-07	0.00086
generation of neurons	112	11.1	1357	6.2e-07	0.001
regulation of cell projection organization	59	5.9	572	6.4e-07	0.00084
regulation of neuron projection development	47	4.7	413	7.4e-07	0.00081
	Upregulated in AAG-/-
Term (GOTERM_BP_FAT)	Count	%	Gene list length	P-Value	Benjamini
nervous system development	117	19.7	2170	1.9e-10	1e-06
neurogenesis	88	14.8	1447	2.2e-10	5.8e-07
cell development	101	17	1968	6.7e-08	0.00012
generation of neurons	77	12.9	1357	7.9e-08	0.0001
neuron differentiation	70	11.8	1226	2.8e-07	0.00029
regulation of calcium ion-dependent exocytosis	14	2.4	75	3.2e-07	0.00028
	Downregulated in AAG-/-
Term (GOTERM_BP_FAT)	Count	%	Gene list length	P-Value	Benjamini
nuclear division	26	6.3	583	0.00085	0.98
organelle fission	27	6.6	622	0.00098	0.88
gene expression	141	34.4	5306	0.002	0.95
regulation of cellular macromolecule biosynthetic process	110	26.8	3991	0.0028	0.95
regulation of gene expression	118	28.8	4345	0.003	0.93
cellular macromolecule biosynthetic process	133	32.4	5012	0.0032	0.91

## Sheet: HEK293T (Elp1)
HEK293T
	ALL DEGs in ELP1-/-
Term (GOTERM_BP_FAT)	Count	%	Gene list length	P-Value	Benjamini
nervous system development	101	21.2	2170	5.3e-10	2.6e-06
regulation of multicellular organismal development	82	17.2	1721	1.4e-08	3.6e-05
neurogenesis	71	14.9	1447	5.9e-08	9.8e-05
generation of neurons	67	14.1	1357	1.3e-07	0.00016
neuron differentiation	62	13	1226	1.8e-07	0.00018
regulation of anatomical structure morphogenesis	55	11.6	1051	3.7e-07	0.00031
	Upregulated in ELP1-/-
Term	Count	%	Gene list length	P-Value	Benjamini
nervous system development	38	26.8	2170	1.6e-06	0.0047
neurogenesis	29	20.4	1447	4e-06	0.0059
generation of neurons	27	19	1357	1.1e-05	0.011
regulation of cellular component biogenesis	18	12.7	807	0.00015	0.1
neuron differentiation	23	16.2	1226	0.00016	0.088
regulation of transcription, DNA-templated	45	31.7	3603	0.0006	0.26
	Downregulated in ELP1-/-
Term	Count	%	Gene list length	P-Value	Benjamini
regulation of anatomical structure morphogenesis	41	12.3	1051	2.1e-06	0.0087
regulation of multicellular organismal development	57	17.1	1721	2.3e-06	0.0048
movement of cell or subcellular component	56	16.8	1795	1.7e-05	0.023
anatomical structure formation involved in morphogenesis	41	12.3	1151	1.8e-05	0.019
regulation of cellular component movement	32	9.6	802	2.5e-05	0.02
nervous system development	63	18.9	2170	3.9e-05	0.026

## Sheet: HEK293T (commonAAG,ELP1)
HEK293T
	ALL common DEGS in AAG-/- and ELP1-/-
Term (GOTERM_BP_FAT)	Count	%	Gene list length	P-Value	Benjamini
generation of neurons	25	22.3	1357	6.3e-07	0.0015
neurogenesis	25	22.3	1447	2e-06	0.0023
neuron differentiation	22	19.6	1226	6.1e-06	0.0048
nervous system development	29	25.9	2170	2.9e-05	0.017
response to acid chemical	10	8.9	278	3.5e-05	0.017
regulation of nervous system development	16	14.3	769	3.7e-05	0.014

## Sheet: HAP1 (AAG)
HAP1
	ALL DEGs in AAG-/-
Term (GOTERM_BP_FAT)	Count	%	Gene list length	P-Value	Benjamini
nervous system development	153	13.4	2170	6.1e-09	3.8e-05
regionalization	40	3.5	329	2.8e-08	8.8e-05
regulation of multicellular organismal development	124	10.9	1721	8e-08	0.00016
synapse organization	31	2.7	231	1.6e-07	0.00024
pattern specification process	46	4	436	1.6e-07	0.0002
neuron projection morphogenesis	52	4.6	543	4.6e-07	0.00048
