# Supplementary material for: Alkyladenine DNA glycosylase associates with transcription elongation to coordinate DNA repair with gene expression
Source: Nat Commun. 2019 Nov 29;10:5460. doi: 10.1038/s41467-019-13394-w (PMC6884549; doi:10.1038/s41467-019-13394-w)
Supplement: Supplementary file 5 — Supplementary Data 2 [file 41467_2019_13394_MOESM5_ESM.xls]

## Sheet: Sheet1
Supplementary Table 2. Proteomics Data for FLAG and FLAG-AAG co-immunoprecipitation.

## Sheet: Supplementary Data 2
Biological sample name	Protein name	Protein accession numbers	Database sources	Protein molecular weight (Da)	Protein identification probability	Exclusive unique peptide count	Exclusive unique spectrum count	Total spectrum count	Percentage of total spectra	Percentage sequence coverage
FLAG	Serine/threonine-protein kinase 38-like OS=Homo sapiens GN=STK38L PE=1 SV=3	ST38L_HUMAN	uni_human_90.fasta	54,005.0	1	3	3	3	0.000356	0.0625
FLAG	Amylo-1,6-glucosidase, 4-alpha-glucanotransferase isoform 1 variant (Fragment) OS=Homo sapiens GN=AGL PE=2 SV=1	Q59H92_HUMAN	uni_human_90.fasta	174,895.8	1	5	5	5	0.000594	0.0385
FLAG	T-complex protein 1 subunit zeta OS=Homo sapiens GN=CCT6A PE=1 SV=3	TCPZ_HUMAN	uni_human_90.fasta	58,025.3	1	4	4	4	0.000475	0.0772
FLAG	Tubulin beta-8 chain B OS=Homo sapiens PE=3 SV=1	TBB8B_HUMAN	uni_human_90.fasta	49,572.5	0.998	2	2	2	0.000238	0.0518
FLAG	Putative heat shock protein HSP 90-alpha A5 OS=Homo sapiens GN=HSP90AA5P PE=1 SV=1	HS905_HUMAN	uni_human_90.fasta	38,738.7	0.998	2	2	3	0.000356	0.0749
FLAG	T-complex protein 1 subunit alpha OS=Homo sapiens GN=CCT1 PE=1 SV=1	TCPA_HUMAN	uni_human_90.fasta	60,345.2	1	5	5	5	0.000594	0.0989
FLAG	Peptidyl-prolyl cis-trans isomerase B OS=Homo sapiens GN=PPIB PE=1 SV=2	PPIB_HUMAN	uni_human_90.fasta	23,743.2	1	7	8	12	0.00143	0.343
FLAG	T-complex protein 1 subunit epsilon OS=Homo sapiens GN=CCT5 PE=1 SV=1	TCPE_HUMAN	uni_human_90.fasta	59,672.4	1	5	5	5	0.000594	0.128
FLAG	Putative uncharacterized protein SNRPB OS=Homo sapiens GN=SNRPB PE=4 SV=1	A8MT02_HUMAN	uni_human_90.fasta	29,871.7	1	4	4	4	0.000475	0.111
FLAG	Influenza virus NS1A-binding protein OS=Homo sapiens GN=IVNS1ABP PE=1 SV=3	NS1BP_HUMAN	uni_human_90.fasta	71,730.0	1	8	8	10	0.00119	0.137
FLAG	60 kDa heat shock protein, mitochondrial OS=Homo sapiens GN=HSPD1 PE=1 SV=2	CH60_HUMAN	uni_human_90.fasta	61,055.7	1	5	5	6	0.000713	0.0873
FLAG	Methylosome protein 50 OS=Homo sapiens GN=WDR77 PE=1 SV=1	MEP50_HUMAN	uni_human_90.fasta	36,723.2	1	9	11	23	0.00273	0.284
FLAG	Cold-inducible RNA-binding protein OS=Homo sapiens GN=CIRBP PE=1 SV=1	CIRBP_HUMAN	uni_human_90.fasta	18,648.3	0.998	2	2	2	0.000238	0.145
FLAG	cDNA FLJ56389, highly similar to Elongation factor 1-gamma OS=Homo sapiens PE=2 SV=1	B4DTG2_HUMAN	uni_human_90.fasta	56,150.9	1	4	4	5	0.000594	0.0945
FLAG	Keratin, type II cytoskeletal 2 epidermal OS=Homo sapiens GN=KRT2 PE=1 SV=1	K22E_HUMAN	uni_human_90.fasta	65,866.4	0.998	2	2	2	0.000238	0.0372
FLAG	Ankyrin repeat and FYVE domain-containing protein 1 OS=Homo sapiens GN=ANKFY1 PE=1 SV=2	ANFY1_HUMAN	uni_human_90.fasta	128,401.6	1	5	5	5	0.000594	0.0573
FLAG	Serine/threonine-protein kinase 38 OS=Homo sapiens GN=STK38 PE=1 SV=1	STK38_HUMAN	uni_human_90.fasta	54,192.2	1	5	6	7	0.000832	0.11
FLAG	Keratin, type II cytoskeletal 1 OS=Homo sapiens GN=KRT1 PE=1 SV=5	K2C1_HUMAN	uni_human_90.fasta	66,019.2	1	5	5	5	0.000594	0.0963
FLAG	ARFGAP with coiled-coil, ANK repeat and PH domain-containing protein 2 OS=Homo sapiens GN=ACAP2 PE=1 SV=3	ACAP2_HUMAN	uni_human_90.fasta	88,030.1	1	2	2	2	0.000238	0.0231
FLAG	Heat shock protein HSP 90-beta OS=Homo sapiens GN=HSP90AB1 PE=1 SV=4	HS90B_HUMAN	uni_human_90.fasta	83,267.3	1	2	2	3	0.000356	0.0373
FLAG	Keratin, type I cytoskeletal 9 OS=Homo sapiens GN=KRT9 PE=1 SV=2	K1C9_HUMAN	uni_human_90.fasta	62,131.0	1	2	2	2	0.000238	0.0433
FLAG	ANKRD26-like family C member 1A OS=Homo sapiens GN=A26C1A PE=1 SV=3	A26CA_HUMAN	uni_human_90.fasta	121,366.2	1	3	3	9	0.00107	0.0344
FLAG	cDNA FLJ11352 fis, clone HEMBA1000020, highly similar to Tubulin beta-2C chain OS=Homo sapiens PE=2 SV=1	B3KML9_HUMAN	uni_human_90.fasta	44,602.2	1	3	3	3	0.000356	0.0957
FLAG	Spindlin-1 OS=Homo sapiens GN=SPIN1 PE=1 SV=3	SPIN1_HUMAN	uni_human_90.fasta	29,600.5	1	6	7	8	0.00095	0.298
FLAG	Keratin, type I cytoskeletal 10 OS=Homo sapiens GN=KRT10 PE=1 SV=4	K1C10_HUMAN	uni_human_90.fasta	59,512.4	1	2	2	2	0.000238	0.0354
FLAG	Tubulin alpha-1A chain OS=Homo sapiens GN=TUBA1A PE=1 SV=1	TBA1A_HUMAN	uni_human_90.fasta	50,135.7	1	4	5	6	0.000713	0.12
FLAG	Methylosome subunit pICln OS=Homo sapiens GN=CLNS1A PE=1 SV=1	ICLN_HUMAN	uni_human_90.fasta	26,215.4	0.998	2	2	3	0.000356	0.105
FLAG	Uncharacterized protein C11orf84 OS=Homo sapiens GN=C11orf84 PE=1 SV=3	CK084_HUMAN	uni_human_90.fasta	41,036.5	1	4	4	5	0.000594	0.126
FLAG	cDNA, FLJ96793, Homo sapiens ribosomal protein S27a (RPS27A), mRNA (Ribosomal protein S27a, isoform CRA_c) OS=Homo sapiens GN=RPS27A PE=2 SV=1	B2RDW1_HUMAN	uni_human_90.fasta	17,965.6	0.998	2	2	2	0.000238	0.16
FLAG	cDNA, FLJ95068, highly similar to Homo sapiens eukaryotic translation elongation factor 1 delta (guanine nucleotide exchange protein) (EEF1D), transcript variant 1, mRNA OS=Homo sapiens PE=2 SV=1	B2RAR6_HUMAN	uni_human_90.fasta	71,450.3	1	3	3	3	0.000356	0.0572
FLAG	Heat shock-related 70 kDa protein 2 OS=Homo sapiens GN=HSPA2 PE=1 SV=1	HSP72_HUMAN	uni_human_90.fasta	70,023.0	1	5	5	5	0.000594	0.0923
FLAG	Elongation factor 1-alpha 2 OS=Homo sapiens GN=EEF1A2 PE=1 SV=1	EF1A2_HUMAN	uni_human_90.fasta	50,470.6	1	3	4	5	0.000594	0.0713
FLAG	T-complex protein 1 subunit delta OS=Homo sapiens GN=CCT4 PE=1 SV=4	TCPD_HUMAN	uni_human_90.fasta	57,926.0	1	5	5	7	0.000832	0.111
FLAG	cDNA FLJ44436 fis, clone UTERU2019706, highly similar to T-complex protein 1 subunit gamma OS=Homo sapiens PE=2 SV=1	B3KX11_HUMAN	uni_human_90.fasta	57,947.4	1	9	9	10	0.00119	0.18
FLAG	28S ribosomal protein S29, mitochondrial OS=Homo sapiens GN=DAP3 PE=1 SV=1	RT29_HUMAN	uni_human_90.fasta	45,567.7	0.998	2	2	2	0.000238	0.0729
FLAG	T-complex protein 1 subunit eta OS=Homo sapiens GN=CCT7 PE=1 SV=2	TCPH_HUMAN	uni_human_90.fasta	59,367.8	1	4	4	4	0.000475	0.0958
FLAG	cDNA FLJ53752, highly similar to Heat shock 70 kDa protein 1 OS=Homo sapiens PE=2 SV=1	B4DNX1_HUMAN	uni_human_90.fasta	45,127.7	1	3	3	3	0.000356	0.0839
FLAG	Zinc finger and BTB domain-containing protein 24 OS=Homo sapiens GN=ZBTB24 PE=2 SV=2	ZBT24_HUMAN	uni_human_90.fasta	78,281.6	1	3	3	3	0.000356	0.0617
FLAG	T-complex protein 1 subunit beta OS=Homo sapiens GN=CCT2 PE=1 SV=4	TCPB_HUMAN	uni_human_90.fasta	57,489.9	1	3	3	3	0.000356	0.0766
FLAG	cDNA FLJ31884 fis, clone NT2RP7002906, highly similar to Homo sapiens heat shock 90 kDa protein 1, alpha (HSPCA), transcript variant 1, mRNA OS=Homo sapiens PE=2 SV=1	B3KPJ9_HUMAN	uni_human_90.fasta	98,117.0	1	4	4	4	0.000475	0.0621
FLAG	Rho-associated protein kinase 1 OS=Homo sapiens GN=ROCK1 PE=1 SV=1	ROCK1_HUMAN	uni_human_90.fasta	158,179.1	1	3	3	3	0.000356	0.0222
FLAG	Heat shock cognate 71 kDa protein OS=Homo sapiens GN=HSPA8 PE=1 SV=1	HSP7C_HUMAN	uni_human_90.fasta	70,899.8	1	8	8	8	0.00095	0.163
FLAG	cDNA FLJ53012, highly similar to Tubulin beta-7 chain OS=Homo sapiens PE=2 SV=1	B4DMJ5_HUMAN	uni_human_90.fasta	27,306.8	1	4	4	7	0.000832	0.256
FLAG	Uncharacterized protein KIAA1543 OS=Homo sapiens GN=KIAA1543 PE=1 SV=2	K1543_HUMAN	uni_human_90.fasta	134,752.4	1	3	3	3	0.000356	0.0264
FLAG	C-Myc-binding protein OS=Homo sapiens GN=MYCBP PE=1 SV=3	MYCBP_HUMAN	uni_human_90.fasta	11,967.2	1	2	2	2	0.000238	0.272
FLAG	Serine/threonine-protein kinase RIO1 OS=Homo sapiens GN=RIOK1 PE=1 SV=2	RIOK1_HUMAN	uni_human_90.fasta	65,584.3	1	3	3	4	0.000475	0.0704
FLAG	Putative heat shock protein HSP 90-beta 2 OS=Homo sapiens GN=HSP90AB2P PE=1 SV=2	H90B2_HUMAN	uni_human_90.fasta	44,350.2	1	4	4	4	0.000475	0.121
FLAG	cDNA FLJ59206, highly similar to Eukaryotic translation initiation factor 4B OS=Homo sapiens PE=2 SV=1	B4DEP6_HUMAN	uni_human_90.fasta	66,130.3	1	11	14	41	0.00487	0.181
FLAG	Putative uncharacterized protein DKFZp686E2459 OS=Homo sapiens GN=DKFZp686E2459 PE=1 SV=1	Q7Z3D7_HUMAN	uni_human_90.fasta	110,340.0	1	4	4	4	0.000475	0.0422
FLAG	T-complex protein 1 subunit theta OS=Homo sapiens GN=CCT8 PE=1 SV=4	TCPQ_HUMAN	uni_human_90.fasta	59,621.0	1	8	8	9	0.00107	0.17
FLAG	Heterogeneous nuclear ribonucleoprotein H OS=Homo sapiens GN=HNRNPH1 PE=1 SV=4	HNRH1_HUMAN	uni_human_90.fasta	49,229.8	1	3	3	3	0.000356	0.0913
FLAG	Tubulin beta-1 chain OS=Homo sapiens GN=TUBB1 PE=1 SV=1	TBB1_HUMAN	uni_human_90.fasta	50,327.0	0.998	2	2	2	0.000238	0.0443
FLAG	ATP synthase subunit alpha, mitochondrial OS=Homo sapiens GN=ATP5A1 PE=1 SV=1	ATPA_HUMAN	uni_human_90.fasta	59,752.1	1	2	2	2	0.000238	0.0506
FLAG	cDNA FLJ56386, highly similar to Heat shock 70 kDa protein 1L OS=Homo sapiens PE=2 SV=1	B4DI54_HUMAN	uni_human_90.fasta	77,563.9	1	3	3	3	0.000356	0.0525
FLAG	Elongation factor 1-beta OS=Homo sapiens GN=EEF1B2 PE=1 SV=3	EF1B_HUMAN	uni_human_90.fasta	24,764.2	0.998	2	2	3	0.000356	0.124
FLAG	Protein arginine N-methyltransferase 5 OS=Homo sapiens GN=PRMT5 PE=1 SV=4	ANM5_HUMAN	uni_human_90.fasta	72,685.1	1	10	13	20	0.00238	0.163
FLAG	ATP synthase subunit beta, mitochondrial OS=Homo sapiens GN=ATP5B PE=1 SV=3	ATPB_HUMAN	uni_human_90.fasta	56,560.6	1	2	2	2	0.000238	0.0473
FLAG	Spindlin-2A OS=Homo sapiens GN=SPIN2A PE=1 SV=3	SPI2A_HUMAN	uni_human_90.fasta	29,188.6	0.998	2	2	3	0.000356	0.0814
FLAG	U4/U6 small nuclear ribonucleoprotein Prp31 OS=Homo sapiens GN=PRPF31 PE=1 SV=2	PRP31_HUMAN	uni_human_90.fasta	55,457.4	1	5	5	6	0.000713	0.118
FLAG	Transitional endoplasmic reticulum ATPase OS=Homo sapiens GN=VCP PE=1 SV=4	TERA_HUMAN	uni_human_90.fasta	89,324.8	1	9	9	10	0.00119	0.148
FLAG-AAG	60S ribosomal protein L23 OS=Homo sapiens GN=RPL23 PE=1 SV=1	RL23_HUMAN	uni_human_90.fasta	14,865.9	0.998	2	2	13	0.00155	0.214
FLAG-AAG	Amylo-1,6-glucosidase, 4-alpha-glucanotransferase isoform 1 variant (Fragment) OS=Homo sapiens GN=AGL PE=2 SV=1	Q59H92_HUMAN	uni_human_90.fasta	174,895.8	1	3	3	3	0.000357	0.0267
FLAG-AAG	60S ribosomal protein L19 OS=Homo sapiens GN=RPL19 PE=1 SV=1	RL19_HUMAN	uni_human_90.fasta	23,467.4	0.998	2	2	2	0.000238	0.133
FLAG-AAG	Tubulin alpha-1A chain OS=Homo sapiens GN=TUBA1A PE=1 SV=1	TBA1A_HUMAN	uni_human_90.fasta	50,135.7	1	4	4	4	0.000477	0.115
FLAG-AAG	40S ribosomal protein S6 OS=Homo sapiens GN=RPS6 PE=1 SV=1	RS6_HUMAN	uni_human_90.fasta	28,681.7	1	3	3	3	0.000357	0.173
FLAG-AAG	T-complex protein 1 subunit zeta OS=Homo sapiens GN=CCT6A PE=1 SV=3	TCPZ_HUMAN	uni_human_90.fasta	58,025.3	0.998	2	2	2	0.000238	0.0395
FLAG-AAG	DNA-3-methyladenine glycosylase OS=Homo sapiens GN=MPG PE=1 SV=3	3MG_HUMAN	uni_human_90.fasta	32,868.8	1	13	18	106	0.0126	0.477
FLAG-AAG	Guanine nucleotide-binding protein subunit beta-2-like 1 OS=Homo sapiens GN=GNB2L1 PE=1 SV=3	GBLP_HUMAN	uni_human_90.fasta	35,077.0	0.998	2	2	2	0.000238	0.0662
FLAG-AAG	T-complex protein 1 subunit alpha OS=Homo sapiens GN=CCT1 PE=1 SV=1	TCPA_HUMAN	uni_human_90.fasta	60,345.2	1	2	2	2	0.000238	0.0378
FLAG-AAG	60S acidic ribosomal protein P0-like OS=Homo sapiens PE=2 SV=1	RLA0L_HUMAN	uni_human_90.fasta	34,365.1	1	2	2	2	0.000238	0.0694
FLAG-AAG	Ankyrin repeat and FYVE domain-containing protein 1 OS=Homo sapiens GN=ANKFY1 PE=1 SV=2	ANFY1_HUMAN	uni_human_90.fasta	128,401.6	0.998	2	2	2	0.000238	0.0222
FLAG-AAG	T-complex protein 1 subunit epsilon OS=Homo sapiens GN=CCT5 PE=1 SV=1	TCPE_HUMAN	uni_human_90.fasta	59,672.4	1	2	2	2	0.000238	0.0481
FLAG-AAG	Putative uncharacterized protein SNRPB OS=Homo sapiens GN=SNRPB PE=4 SV=1	A8MT02_HUMAN	uni_human_90.fasta	29,871.7	1	2	2	2	0.000238	0.0767
FLAG-AAG	Influenza virus NS1A-binding protein OS=Homo sapiens GN=IVNS1ABP PE=1 SV=3	NS1BP_HUMAN	uni_human_90.fasta	71,730.0	1	4	4	4	0.000477	0.067
FLAG-AAG	60S ribosomal protein L7a OS=Homo sapiens GN=RPL7A PE=1 SV=2	RL7A_HUMAN	uni_human_90.fasta	29,996.3	1	4	4	5	0.000596	0.184
FLAG-AAG	Peptidyl-prolyl cis-trans isomerase B OS=Homo sapiens GN=PPIB PE=1 SV=2	PPIB_HUMAN	uni_human_90.fasta	23,743.2	1	3	3	3	0.000357	0.162
FLAG-AAG	Methylosome protein 50 OS=Homo sapiens GN=WDR77 PE=1 SV=1	MEP50_HUMAN	uni_human_90.fasta	36,723.2	1	7	8	13	0.00155	0.284
FLAG-AAG	HSPA5 protein OS=Homo sapiens GN=HSPA5 PE=2 SV=1	Q2KHP4_HUMAN	uni_human_90.fasta	72,423.6	1	9	9	9	0.00107	0.159
FLAG-AAG	40S ribosomal protein S21 OS=Homo sapiens GN=RPS21 PE=1 SV=1	RS21_HUMAN	uni_human_90.fasta	9,111.6	0.998	2	2	2	0.000238	0.325
FLAG-AAG	Histone H1.2 OS=Homo sapiens GN=HIST1H1C PE=1 SV=2	H12_HUMAN	uni_human_90.fasta	21,365.8	0.998	2	2	4	0.000477	0.108
FLAG-AAG	40S ribosomal protein S4, X isoform OS=Homo sapiens GN=RPS4X PE=1 SV=2	RS4X_HUMAN	uni_human_90.fasta	29,599.3	1	4	4	5	0.000596	0.186
FLAG-AAG	IKBKAP variant protein (Fragment) OS=Homo sapiens GN=IKBKAP variant protein PE=1 SV=1	Q4LE38_HUMAN	uni_human_90.fasta	151,456.9	1	28	37	62	0.00739	0.256
FLAG-AAG	cDNA FLJ50994, moderately similar to 60S ribosomal protein L4 OS=Homo sapiens PE=2 SV=1	B4DMJ2_HUMAN	uni_human_90.fasta	27,064.9	1	2	2	2	0.000238	0.113
FLAG-AAG	Keratin, type II cytoskeletal 2 epidermal OS=Homo sapiens GN=KRT2 PE=1 SV=1	K22E_HUMAN	uni_human_90.fasta	65,866.4	0.998	2	2	2	0.000238	0.0326
FLAG-AAG	60S ribosomal protein L13 OS=Homo sapiens GN=RPL13 PE=1 SV=4	RL13_HUMAN	uni_human_90.fasta	24,262.2	1	3	3	3	0.000357	0.161
FLAG-AAG	40S ribosomal protein S9 OS=Homo sapiens GN=RPS9 PE=1 SV=3	RS9_HUMAN	uni_human_90.fasta	22,592.5	1	2	2	3	0.000357	0.0876
FLAG-AAG	Keratin, type II cytoskeletal 1 OS=Homo sapiens GN=KRT1 PE=1 SV=5	K2C1_HUMAN	uni_human_90.fasta	66,019.2	1	7	7	9	0.00107	0.132
FLAG-AAG	Heat shock protein HSP 90-beta OS=Homo sapiens GN=HSP90AB1 PE=1 SV=4	HS90B_HUMAN	uni_human_90.fasta	83,267.3	0.998	2	2	2	0.000238	0.0373
FLAG-AAG	Heat shock 70 kDa protein 6 OS=Homo sapiens GN=HSPA6 PE=1 SV=2	HSP76_HUMAN	uni_human_90.fasta	71,028.8	0.998	2	2	3	0.000357	0.0607
FLAG-AAG	Keratin, type I cytoskeletal 9 OS=Homo sapiens GN=KRT9 PE=1 SV=2	K1C9_HUMAN	uni_human_90.fasta	62,131.0	1	3	3	3	0.000357	0.0594
FLAG-AAG	cDNA FLJ11352 fis, clone HEMBA1000020, highly similar to Tubulin beta-2C chain OS=Homo sapiens PE=2 SV=1	B3KML9_HUMAN	uni_human_90.fasta	44,602.2	1	3	3	3	0.000357	0.0957
FLAG-AAG	Spindlin-1 OS=Homo sapiens GN=SPIN1 PE=1 SV=3	SPIN1_HUMAN	uni_human_90.fasta	29,600.5	1	3	5	5	0.000596	0.153
FLAG-AAG	Coiled-coil domain-containing protein 72 OS=Homo sapiens GN=CCDC72 PE=2 SV=1	CCD72_HUMAN	uni_human_90.fasta	7,066.8	0.998	2	2	3	0.000357	0.219
FLAG-AAG	cDNA FLJ53071, highly similar to Heat shock 70 kDa protein 1 OS=Homo sapiens PE=2 SV=1	B4DNV4_HUMAN	uni_human_90.fasta	25,279.2	0.998	2	2	3	0.000357	0.0474
FLAG-AAG	Serine/threonine-protein kinase 38 OS=Homo sapiens GN=STK38 PE=1 SV=1	STK38_HUMAN	uni_human_90.fasta	54,192.2	1	2	2	10	0.00119	0.0409
FLAG-AAG	Uncharacterized protein C11orf84 OS=Homo sapiens GN=C11orf84 PE=1 SV=3	CK084_HUMAN	uni_human_90.fasta	41,036.5	1	6	6	7	0.000834	0.192
FLAG-AAG	40S ribosomal protein S3a OS=Homo sapiens GN=RPS3A PE=1 SV=2	RS3A_HUMAN	uni_human_90.fasta	29,945.3	1	2	2	3	0.000357	0.0644
FLAG-AAG	40S ribosomal protein S13 OS=Homo sapiens GN=RPS13 PE=1 SV=2	RS13_HUMAN	uni_human_90.fasta	17,223.3	1	2	2	2	0.000238	0.152
FLAG-AAG	Heat shock-related 70 kDa protein 2 OS=Homo sapiens GN=HSPA2 PE=1 SV=1	HSP72_HUMAN	uni_human_90.fasta	70,023.0	1	4	4	5	0.000596	0.0814
FLAG-AAG	40S ribosomal protein S24 OS=Homo sapiens GN=RPS24 PE=1 SV=1	RS24_HUMAN	uni_human_90.fasta	15,423.8	0.998	2	2	2	0.000238	0.203
FLAG-AAG	cDNA FLJ34288 fis, clone FEBRA2004042, highly similar to Kelch repeat and BTB domain-containing protein 4 OS=Homo sapiens PE=2 SV=1	B3KRH9_HUMAN	uni_human_90.fasta	61,069.4	1	5	5	8	0.000953	0.122
FLAG-AAG	60S ribosomal protein L24 OS=Homo sapiens GN=RPL24 PE=1 SV=1	RL24_HUMAN	uni_human_90.fasta	17,779.5	0.999	2	2	2	0.000238	0.134
FLAG-AAG	T-complex protein 1 subunit delta OS=Homo sapiens GN=CCT4 PE=1 SV=4	TCPD_HUMAN	uni_human_90.fasta	57,926.0	0.998	2	2	2	0.000238	0.0464
FLAG-AAG	cDNA FLJ44436 fis, clone UTERU2019706, highly similar to T-complex protein 1 subunit gamma OS=Homo sapiens PE=2 SV=1	B3KX11_HUMAN	uni_human_90.fasta	57,947.4	1	3	3	3	0.000357	0.0613
FLAG-AAG	40S ribosomal protein S3 OS=Homo sapiens GN=RPS3 PE=1 SV=2	RS3_HUMAN	uni_human_90.fasta	26,688.6	1	5	5	5	0.000596	0.247
FLAG-AAG	Elongator complex protein 2 OS=Homo sapiens GN=ELP2 PE=1 SV=2	ELP2_HUMAN	uni_human_90.fasta	92,498.4	1	9	9	9	0.00107	0.121
FLAG-AAG	Heat shock cognate 71 kDa protein OS=Homo sapiens GN=HSPA8 PE=1 SV=1	HSP7C_HUMAN	uni_human_90.fasta	70,899.8	1	8	8	10	0.00119	0.149
FLAG-AAG	cDNA FLJ53752, highly similar to Heat shock 70 kDa protein 1 OS=Homo sapiens PE=2 SV=1	B4DNX1_HUMAN	uni_human_90.fasta	45,127.7	0.998	2	2	2	0.000238	0.0576
FLAG-AAG	T-complex protein 1 subunit beta OS=Homo sapiens GN=CCT2 PE=1 SV=4	TCPB_HUMAN	uni_human_90.fasta	57,489.9	1	4	4	4	0.000477	0.103
FLAG-AAG	Proliferating cell nuclear antigen OS=Homo sapiens GN=PCNA PE=1 SV=1	PCNA_HUMAN	uni_human_90.fasta	28,769.3	1	5	7	9	0.00107	0.23
FLAG-AAG	60S ribosomal protein L18 OS=Homo sapiens GN=RPL18 PE=1 SV=2	RL18_HUMAN	uni_human_90.fasta	21,635.2	1	3	3	4	0.000477	0.197
FLAG-AAG	Putative uncharacterized protein RPL23A OS=Homo sapiens GN=RPL23A PE=3 SV=1	A8MUS3_HUMAN	uni_human_90.fasta	21,917.1	0.999	2	2	2	0.000238	0.119
FLAG-AAG	Putative uncharacterized protein ENSP00000352315 OS=Homo sapiens PE=3 SV=2	A6ND19_HUMAN	uni_human_90.fasta	14,245.8	0.998	2	3	3	0.000357	0.235
FLAG-AAG	cDNA FLJ53012, highly similar to Tubulin beta-7 chain OS=Homo sapiens PE=2 SV=1	B4DMJ5_HUMAN	uni_human_90.fasta	27,306.8	1	3	3	4	0.000477	0.207
FLAG-AAG	Putative heat shock protein HSP 90-beta 2 OS=Homo sapiens GN=HSP90AB2P PE=1 SV=2	H90B2_HUMAN	uni_human_90.fasta	44,350.2	0.998	2	2	3	0.000357	0.0551
FLAG-AAG	Protein arginine N-methyltransferase 5 OS=Homo sapiens GN=PRMT5 PE=1 SV=4	ANM5_HUMAN	uni_human_90.fasta	72,685.1	1	8	9	15	0.00179	0.151
FLAG-AAG	cDNA FLJ59206, highly similar to Eukaryotic translation initiation factor 4B OS=Homo sapiens PE=2 SV=1	B4DEP6_HUMAN	uni_human_90.fasta	66,130.3	1	8	10	56	0.00667	0.167
FLAG-AAG	60S acidic ribosomal protein P2 OS=Homo sapiens GN=RPLP2 PE=1 SV=1	RLA2_HUMAN	uni_human_90.fasta	11,665.5	1	3	3	3	0.000357	0.417
FLAG-AAG	T-complex protein 1 subunit theta OS=Homo sapiens GN=CCT8 PE=1 SV=4	TCPQ_HUMAN	uni_human_90.fasta	59,621.0	1	5	5	5	0.000596	0.0931
FLAG-AAG	Elongation factor 2 OS=Homo sapiens GN=EEF2 PE=1 SV=4	EF2_HUMAN	uni_human_90.fasta	95,340.1	1	2	2	2	0.000238	0.0256
FLAG-AAG	Ribosomal protein S19 (Fragment) OS=Homo sapiens PE=2 SV=1	Q8WVX7_HUMAN	uni_human_90.fasta	17,281.8	1	3	3	4	0.000477	0.185
FLAG-AAG	40S ribosomal protein S14 OS=Homo sapiens GN=RPS14 PE=1 SV=3	RS14_HUMAN	uni_human_90.fasta	16,272.9	1	3	3	4	0.000477	0.238
FLAG-AAG	cDNA FLJ56386, highly similar to Heat shock 70 kDa protein 1L OS=Homo sapiens PE=2 SV=1	B4DI54_HUMAN	uni_human_90.fasta	77,563.9	1	3	4	5	0.000596	0.0525
FLAG-AAG	40S ribosomal protein S18 OS=Homo sapiens GN=RPS18 PE=1 SV=3	RS18_HUMAN	uni_human_90.fasta	17,719.3	1	2	2	2	0.000238	0.112
FLAG-AAG	U4/U6 small nuclear ribonucleoprotein Prp31 OS=Homo sapiens GN=PRPF31 PE=1 SV=2	PRP31_HUMAN	uni_human_90.fasta	55,457.4	0.999	2	2	2	0.000238	0.0481
FLAG-AAG	Elongator complex protein 3 OS=Homo sapiens GN=ELP3 PE=1 SV=2	ELP3_HUMAN	uni_human_90.fasta	62,259.9	1	10	10	16	0.00191	0.225
FLAG-AAG	Transitional endoplasmic reticulum ATPase OS=Homo sapiens GN=VCP PE=1 SV=4	TERA_HUMAN	uni_human_90.fasta	89,324.8	1	25	36	60	0.00715	0.355
FLAG-AAG	40S ribosomal protein S12 OS=Homo sapiens GN=RPS12 PE=1 SV=2	RS12_HUMAN	uni_human_90.fasta	14,525.7	0.999	2	2	2	0.000238	0.152
FLAG-AAG	60S ribosomal protein L27a OS=Homo sapiens GN=RPL27A PE=1 SV=2	RL27A_HUMAN	uni_human_90.fasta	16,561.4	0.999	2	2	2	0.000238	0.155
FLAG-AAG	60S ribosomal protein L11 OS=Homo sapiens GN=RPL11 PE=1 SV=2	RL11_HUMAN	uni_human_90.fasta	20,253.2	0.998	2	2	2	0.000238	0.129
FLAG-AAG	40S ribosomal protein S8 OS=Homo sapiens GN=RPS8 PE=1 SV=2	RS8_HUMAN	uni_human_90.fasta	24,206.4	1	2	2	2	0.000238	0.135
FLAG-AAG MMS	40S ribosomal protein S16 OS=Homo sapiens GN=RPS16 PE=1 SV=2	RS16_HUMAN	uni_human_90.fasta	16,445.9	1	2	2	2	0.000244	0.13
FLAG-AAG MMS	Serine/threonine-protein kinase 38-like OS=Homo sapiens GN=STK38L PE=1 SV=3	ST38L_HUMAN	uni_human_90.fasta	54,005.0	0.999	2	2	2	0.000244	0.0453
FLAG-AAG MMS	Ribosomal protein L10 (Fragment) OS=Homo sapiens GN=RPL10 PE=2 SV=1	Q5HY50_HUMAN	uni_human_90.fasta	26,593.6	0.998	2	2	2	0.000244	0.0609
FLAG-AAG MMS	60S ribosomal protein L19 OS=Homo sapiens GN=RPL19 PE=1 SV=1	RL19_HUMAN	uni_human_90.fasta	23,467.4	0.998	2	2	2	0.000244	0.133
FLAG-AAG MMS	Tubulin alpha-1A chain OS=Homo sapiens GN=TUBA1A PE=1 SV=1	TBA1A_HUMAN	uni_human_90.fasta	50,135.7	1	5	5	6	0.000733	0.14
FLAG-AAG MMS	Guanine nucleotide-binding protein subunit beta-2-like 1 OS=Homo sapiens GN=GNB2L1 PE=1 SV=3	GBLP_HUMAN	uni_human_90.fasta	35,077.0	1	3	3	3	0.000367	0.117
FLAG-AAG MMS	T-complex protein 1 subunit alpha OS=Homo sapiens GN=CCT1 PE=1 SV=1	TCPA_HUMAN	uni_human_90.fasta	60,345.2	1	3	3	3	0.000367	0.0665
FLAG-AAG MMS	HSPA9 protein (Fragment) OS=Homo sapiens GN=HSPA9 PE=2 SV=1	Q8N1C8_HUMAN	uni_human_90.fasta	73,854.5	1	3	3	3	0.000367	0.0543
FLAG-AAG MMS	60S acidic ribosomal protein P0-like OS=Homo sapiens PE=2 SV=1	RLA0L_HUMAN	uni_human_90.fasta	34,365.1	1	3	3	3	0.000367	0.107
FLAG-AAG MMS	T-complex protein 1 subunit epsilon OS=Homo sapiens GN=CCT5 PE=1 SV=1	TCPE_HUMAN	uni_human_90.fasta	59,672.4	1	3	3	3	0.000367	0.0887
FLAG-AAG MMS	Influenza virus NS1A-binding protein OS=Homo sapiens GN=IVNS1ABP PE=1 SV=3	NS1BP_HUMAN	uni_human_90.fasta	71,730.0	1	4	4	4	0.000489	0.0623
FLAG-AAG MMS	60 kDa heat shock protein, mitochondrial OS=Homo sapiens GN=HSPD1 PE=1 SV=2	CH60_HUMAN	uni_human_90.fasta	61,055.7	1	5	5	13	0.00159	0.096
FLAG-AAG MMS	Peptidyl-prolyl cis-trans isomerase B OS=Homo sapiens GN=PPIB PE=1 SV=2	PPIB_HUMAN	uni_human_90.fasta	23,743.2	1	6	6	6	0.000733	0.292
FLAG-AAG MMS	Methylosome protein 50 OS=Homo sapiens GN=WDR77 PE=1 SV=1	MEP50_HUMAN	uni_human_90.fasta	36,723.2	1	6	6	13	0.00159	0.234
FLAG-AAG MMS	HSPA5 protein OS=Homo sapiens GN=HSPA5 PE=2 SV=1	Q2KHP4_HUMAN	uni_human_90.fasta	72,423.6	1	8	8	8	0.000978	0.16
FLAG-AAG MMS	Zyxin OS=Homo sapiens GN=ZYX PE=1 SV=1	ZYX_HUMAN	uni_human_90.fasta	61,276.0	1	6	6	19	0.00232	0.143
FLAG-AAG MMS	60S ribosomal protein L30 OS=Homo sapiens GN=RPL30 PE=1 SV=2	RL30_HUMAN	uni_human_90.fasta	12,784.7	0.998	2	2	2	0.000244	0.243
FLAG-AAG MMS	Histone H1.2 OS=Homo sapiens GN=HIST1H1C PE=1 SV=2	H12_HUMAN	uni_human_90.fasta	21,365.8	0.999	2	2	2	0.000244	0.061
FLAG-AAG MMS	40S ribosomal protein S4, X isoform OS=Homo sapiens GN=RPS4X PE=1 SV=2	RS4X_HUMAN	uni_human_90.fasta	29,599.3	1	3	3	5	0.000611	0.144
FLAG-AAG MMS	IKBKAP variant protein (Fragment) OS=Homo sapiens GN=IKBKAP variant protein PE=1 SV=1	Q4LE38_HUMAN	uni_human_90.fasta	151,456.9	1	30	38	64	0.00782	0.276
FLAG-AAG MMS	60S ribosomal protein L7a OS=Homo sapiens GN=RPL7A PE=1 SV=2	RL7A_HUMAN	uni_human_90.fasta	29,996.3	1	5	5	6	0.000733	0.226
FLAG-AAG MMS	cDNA FLJ50994, moderately similar to 60S ribosomal protein L4 OS=Homo sapiens PE=2 SV=1	B4DMJ2_HUMAN	uni_human_90.fasta	27,064.9	1	3	3	3	0.000367	0.192
FLAG-AAG MMS	Serine/threonine-protein kinase 38 OS=Homo sapiens GN=STK38 PE=1 SV=1	STK38_HUMAN	uni_human_90.fasta	54,192.2	1	2	2	15	0.00183	0.043
FLAG-AAG MMS	60S ribosomal protein L13 OS=Homo sapiens GN=RPL13 PE=1 SV=4	RL13_HUMAN	uni_human_90.fasta	24,262.2	1	3	3	3	0.000367	0.161
FLAG-AAG MMS	40S ribosomal protein S9 OS=Homo sapiens GN=RPS9 PE=1 SV=3	RS9_HUMAN	uni_human_90.fasta	22,592.5	0.999	2	2	5	0.000611	0.0928
FLAG-AAG MMS	Keratin, type II cytoskeletal 1 OS=Homo sapiens GN=KRT1 PE=1 SV=5	K2C1_HUMAN	uni_human_90.fasta	66,019.2	1	4	4	4	0.000489	0.0714
FLAG-AAG MMS	Ribosomal protein L5 variant (Fragment) OS=Homo sapiens PE=2 SV=1	Q59GX9_HUMAN	uni_human_90.fasta	35,204.6	0.998	2	3	6	0.000733	0.0924
FLAG-AAG MMS	Heat shock protein HSP 90-beta OS=Homo sapiens GN=HSP90AB1 PE=1 SV=4	HS90B_HUMAN	uni_human_90.fasta	83,267.3	1	3	3	4	0.000489	0.058
FLAG-AAG MMS	Heat shock 70 kDa protein 6 OS=Homo sapiens GN=HSPA6 PE=1 SV=2	HSP76_HUMAN	uni_human_90.fasta	71,028.8	1	3	5	7	0.000855	0.0607
FLAG-AAG MMS	cDNA FLJ11352 fis, clone HEMBA1000020, highly similar to Tubulin beta-2C chain OS=Homo sapiens PE=2 SV=1	B3KML9_HUMAN	uni_human_90.fasta	44,602.2	1	7	7	8	0.000978	0.219
FLAG-AAG MMS	Spindlin-1 OS=Homo sapiens GN=SPIN1 PE=1 SV=3	SPIN1_HUMAN	uni_human_90.fasta	29,600.5	1	2	2	2	0.000244	0.115
FLAG-AAG MMS	60S ribosomal protein L11 OS=Homo sapiens GN=RPL11 PE=1 SV=2	RL11_HUMAN	uni_human_90.fasta	20,253.2	0.998	2	2	2	0.000244	0.129
FLAG-AAG MMS	DNA-3-methyladenine glycosylase OS=Homo sapiens GN=MPG PE=1 SV=3	3MG_HUMAN	uni_human_90.fasta	32,868.8	1	14	22	99	0.0121	0.483
FLAG-AAG MMS	cDNA FLJ53071, highly similar to Heat shock 70 kDa protein 1 OS=Homo sapiens PE=2 SV=1	B4DNV4_HUMAN	uni_human_90.fasta	25,279.2	0.998	2	2	2	0.000244	0.0474
FLAG-AAG MMS	Uncharacterized protein C11orf84 OS=Homo sapiens GN=C11orf84 PE=1 SV=3	CK084_HUMAN	uni_human_90.fasta	41,036.5	1	2	2	2	0.000244	0.0682
FLAG-AAG MMS	40S ribosomal protein S3a OS=Homo sapiens GN=RPS3A PE=1 SV=2	RS3A_HUMAN	uni_human_90.fasta	29,945.3	1	2	2	3	0.000367	0.0795
FLAG-AAG MMS	Heat shock-related 70 kDa protein 2 OS=Homo sapiens GN=HSPA2 PE=1 SV=1	HSP72_HUMAN	uni_human_90.fasta	70,023.0	1	4	5	6	0.000733	0.0751
FLAG-AAG MMS	cDNA FLJ56386, highly similar to Heat shock 70 kDa protein 1L OS=Homo sapiens PE=2 SV=1	B4DI54_HUMAN	uni_human_90.fasta	77,563.9	1	4	4	6	0.000733	0.0723
FLAG-AAG MMS	cDNA FLJ34288 fis, clone FEBRA2004042, highly similar to Kelch repeat and BTB domain-containing protein 4 OS=Homo sapiens PE=2 SV=1	B3KRH9_HUMAN	uni_human_90.fasta	61,069.4	1	4	4	6	0.000733	0.0939
FLAG-AAG MMS	T-complex protein 1 subunit delta OS=Homo sapiens GN=CCT4 PE=1 SV=4	TCPD_HUMAN	uni_human_90.fasta	57,926.0	1	2	2	2	0.000244	0.0464
FLAG-AAG MMS	60S ribosomal protein L6 OS=Homo sapiens PE=2 SV=1	Q9HBB3_HUMAN	uni_human_90.fasta	32,892.5	1	5	5	5	0.000611	0.228
FLAG-AAG MMS	cDNA FLJ44436 fis, clone UTERU2019706, highly similar to T-complex protein 1 subunit gamma OS=Homo sapiens PE=2 SV=1	B3KX11_HUMAN	uni_human_90.fasta	57,947.4	1	3	3	3	0.000367	0.0651
FLAG-AAG MMS	40S ribosomal protein S3 OS=Homo sapiens GN=RPS3 PE=1 SV=2	RS3_HUMAN	uni_human_90.fasta	26,688.6	1	5	5	5	0.000611	0.243
FLAG-AAG MMS	Elongator complex protein 2 OS=Homo sapiens GN=ELP2 PE=1 SV=2	ELP2_HUMAN	uni_human_90.fasta	92,498.4	1	5	5	5	0.000611	0.0666
FLAG-AAG MMS	Heat shock cognate 71 kDa protein OS=Homo sapiens GN=HSPA8 PE=1 SV=1	HSP7C_HUMAN	uni_human_90.fasta	70,899.8	1	10	12	14	0.00171	0.204
FLAG-AAG MMS	T-complex protein 1 subunit eta OS=Homo sapiens GN=CCT7 PE=1 SV=2	TCPH_HUMAN	uni_human_90.fasta	59,367.8	1	3	3	3	0.000367	0.0773
FLAG-AAG MMS	cDNA FLJ53752, highly similar to Heat shock 70 kDa protein 1 OS=Homo sapiens PE=2 SV=1	B4DNX1_HUMAN	uni_human_90.fasta	45,127.7	1	3	3	4	0.000489	0.0839
FLAG-AAG MMS	T-complex protein 1 subunit beta OS=Homo sapiens GN=CCT2 PE=1 SV=4	TCPB_HUMAN	uni_human_90.fasta	57,489.9	1	3	3	3	0.000367	0.0766
FLAG-AAG MMS	cDNA FLJ31884 fis, clone NT2RP7002906, highly similar to Homo sapiens heat shock 90 kDa protein 1, alpha (HSPCA), transcript variant 1, mRNA OS=Homo sapiens PE=2 SV=1	B3KPJ9_HUMAN	uni_human_90.fasta	98,117.0	0.998	2	2	2	0.000244	0.0304
FLAG-AAG MMS	Proliferating cell nuclear antigen OS=Homo sapiens GN=PCNA PE=1 SV=1	PCNA_HUMAN	uni_human_90.fasta	28,769.3	1	6	8	12	0.00147	0.245
FLAG-AAG MMS	60S ribosomal protein L18 OS=Homo sapiens GN=RPL18 PE=1 SV=2	RL18_HUMAN	uni_human_90.fasta	21,635.2	1	3	3	3	0.000367	0.197
FLAG-AAG MMS	Putative uncharacterized protein RPL23A OS=Homo sapiens GN=RPL23A PE=3 SV=1	A8MUS3_HUMAN	uni_human_90.fasta	21,917.1	0.998	2	2	3	0.000367	0.119
FLAG-AAG MMS	Putative uncharacterized protein ENSP00000352315 OS=Homo sapiens PE=3 SV=2	A6ND19_HUMAN	uni_human_90.fasta	14,245.8	1	3	3	3	0.000367	0.348
FLAG-AAG MMS	cDNA FLJ53012, highly similar to Tubulin beta-7 chain OS=Homo sapiens PE=2 SV=1	B4DMJ5_HUMAN	uni_human_90.fasta	27,306.8	0.998	2	2	2	0.000244	0.136
FLAG-AAG MMS	cDNA FLJ54552, highly similar to Heterogeneous nuclear ribonucleoprotein K OS=Homo sapiens PE=2 SV=1	B4DUQ1_HUMAN	uni_human_90.fasta	48,512.7	0.998	2	2	2	0.000244	0.0592
FLAG-AAG MMS	Plasminogen activator inhibitor 1 RNA-binding protein OS=Homo sapiens GN=SERBP1 PE=1 SV=2	PAIRB_HUMAN	uni_human_90.fasta	44,965.8	1	2	2	2	0.000244	0.0833
FLAG-AAG MMS	Protein arginine N-methyltransferase 5 OS=Homo sapiens GN=PRMT5 PE=1 SV=4	ANM5_HUMAN	uni_human_90.fasta	72,685.1	1	6	7	13	0.00159	0.124
FLAG-AAG MMS	cDNA FLJ59206, highly similar to Eukaryotic translation initiation factor 4B OS=Homo sapiens PE=2 SV=1	B4DEP6_HUMAN	uni_human_90.fasta	66,130.3	1	5	5	54	0.0066	0.106
FLAG-AAG MMS	60S acidic ribosomal protein P2 OS=Homo sapiens GN=RPLP2 PE=1 SV=1	RLA2_HUMAN	uni_human_90.fasta	11,665.5	0.998	2	2	2	0.000244	0.27
FLAG-AAG MMS	T-complex protein 1 subunit theta OS=Homo sapiens GN=CCT8 PE=1 SV=4	TCPQ_HUMAN	uni_human_90.fasta	59,621.0	1	3	3	3	0.000367	0.062
FLAG-AAG MMS	Elongation factor 2 OS=Homo sapiens GN=EEF2 PE=1 SV=4	EF2_HUMAN	uni_human_90.fasta	95,340.1	1	4	4	4	0.000489	0.0548
FLAG-AAG MMS	Ribosomal protein S19 (Fragment) OS=Homo sapiens PE=2 SV=1	Q8WVX7_HUMAN	uni_human_90.fasta	17,281.8	0.998	2	2	2	0.000244	0.166
FLAG-AAG MMS	40S ribosomal protein S14 OS=Homo sapiens GN=RPS14 PE=1 SV=3	RS14_HUMAN	uni_human_90.fasta	16,272.9	1	2	2	4	0.000489	0.159
FLAG-AAG MMS	Single-stranded DNA-binding protein, mitochondrial OS=Homo sapiens GN=SSBP1 PE=1 SV=1	SSB_HUMAN	uni_human_90.fasta	17,259.7	1	3	3	14	0.00171	0.257
FLAG-AAG MMS	40S ribosomal protein S6 OS=Homo sapiens GN=RPS6 PE=1 SV=1	RS6_HUMAN	uni_human_90.fasta	28,681.7	1	3	3	4	0.000489	0.157
FLAG-AAG MMS	40S ribosomal protein S18 OS=Homo sapiens GN=RPS18 PE=1 SV=3	RS18_HUMAN	uni_human_90.fasta	17,719.3	0.999	2	2	3	0.000367	0.112
FLAG-AAG MMS	U4/U6 small nuclear ribonucleoprotein Prp31 OS=Homo sapiens GN=PRPF31 PE=1 SV=2	PRP31_HUMAN	uni_human_90.fasta	55,457.4	1	3	3	3	0.000367	0.0741
FLAG-AAG MMS	Elongator complex protein 3 OS=Homo sapiens GN=ELP3 PE=1 SV=2	ELP3_HUMAN	uni_human_90.fasta	62,259.9	1	6	6	10	0.00122	0.132
FLAG-AAG MMS	40S ribosomal protein S15a OS=Homo sapiens GN=RPS15A PE=1 SV=2	RS15A_HUMAN	uni_human_90.fasta	14,840.0	1	2	2	2	0.000244	0.138
FLAG-AAG MMS	Transitional endoplasmic reticulum ATPase OS=Homo sapiens GN=VCP PE=1 SV=4	TERA_HUMAN	uni_human_90.fasta	89,324.8	1	23	32	51	0.00623	0.337
FLAG-AAG MMS	Histone H2A type 1-A OS=Homo sapiens GN=HIST1H2AA PE=1 SV=3	H2A1A_HUMAN	uni_human_90.fasta	14,234.2	0.998	2	2	2	0.000244	0.122
FLAG-AAG MMS	40S ribosomal protein S8 OS=Homo sapiens GN=RPS8 PE=1 SV=2	RS8_HUMAN	uni_human_90.fasta	24,206.4	1	5	6	8	0.000978	0.303
