# Supplementary material for: Alkyladenine DNA glycosylase associates with transcription elongation to coordinate DNA repair with gene expression
Source: Nat Commun. 2019 Nov 29;10:5460. doi: 10.1038/s41467-019-13394-w (PMC6884549; doi:10.1038/s41467-019-13394-w)
Supplement: Supplementary file 7 — Source Data [file 41467_2019_13394_MOESM7_ESM.xlsx]

## Sheet: Fig.1
Figure 1a
Figure 1b	Single values presented in graph Fig. 1b
		TF	SF	CF
	Exp. 1	1	0.186777	0.744777
	Exp. 2	1	0.115261	0.620295
	Exp. 3	1	0.150047	0.765777
Figure 1c
Figure 1d

## Sheet: Fig.2
Figure 2a
Figure 2b
Figure 2c
Figure 2e
Figure 2f

## Sheet: Fig.3
Figure 3a
Figure 3g	Single values presented in graph Fig. 3h
	ALDH1A2	WTCas9	AAG-/- cl. A	ELP1-/-	AAG-/- ELP1-/-
	cDNA Exp1	1	2.75341	0.273701	0.5394
	cDNA Exp2	1	2.38777	0.303891	0.547372
	cDNA Exp3	1	1.86464	0.279829	0.706215
	cDNA Exp4	1	2.21892	0.599738	0.888524
Figure 3h	Single values presented in graph Fig. 3h
	CRMP1	WTCas9	AAG-/- cl. A	ELP1-/-	AAG-/- ELP1-/-
	cDNA Exp1	1	1.39296	0.436268	0.137308
	cDNA Exp2	1	1.76776	0.208013	0.0770107
	cDNA Exp3	1	1.66027	0.0978558	0.0502016
	cDNA Exp4	1	1.18688	0.104762	0.0968546
Figure 3i	Single values presented in graph Fig. 3i
	CDH23	WTCas9	AAG-/- cl. A	ELP1-/-	AAG-/- ELP1-/-
	cDNA Exp1	1	1.60076	0.392694	0.618149
	cDNA Exp2	1	1.14449	0.29424	0.496118
	cDNA Exp3	1	1.21691	0.26882	0.607036
	cDNA Exp4	1	1.5708	0.357652	0.684561
Figure 3j	Single values presented in graph Fig. 3j
		YTHDC1	WTCas9	AAG-/- cl. A	ELP1-/-	AAG-/- ELP1-/-
	cDNA Exp1	1	1.26456	1.19396	0.957215
	cDNA Exp2	1	0.867203	0.998171	0.911334
	cDNA Exp3	1	0.765466	1.02173	1.19714

## Sheet: Fig.4
Figure 4a	Single values presented in graph Fig. 4a
			YTHDC1 +35 kb	ALDH1A2 +111 kb	CRMP1 +72 kb	CDH23 +420 kb	SYT9 +105 kb	CDH4 +680 kb
	AAG	Exp. 1	0.0275104	0.0521	0.0882956	0.047	0.0724969	0.050882
		Exp. 2	0.0228	0.039	0.0592	0.049	0.0537	0.0345863
		Exp. 3	0.0234	0.039	0.0403	0.0441	0.0382	0.0431
		Exp. 4	0.0247		0.0611		0.0366	0.037
	IgG	Exp. 1	0.0002	0.0002	0.0004	0.0026	0.0001	0
		Exp. 2	0	0	0.0022	0	0.0091	0.0041
		Exp. 3	0.0031	0.0003	0	0	0.0022	0
		Exp. 4	0.0001		0		0	0.0002
Figure 4b	Single values presented in graph Fig. 4b
		ALDH1A2	-1 kb	+45 kb	+111 kb
	aAAG	Exp. 1	1	1.61115	2.36697
		Exp. 2	1	1.17628	1.63262
		Exp. 3	1	1.23247	2.26775
		Exp. 4	1	1.49143	2.32433
		Exp. 5	1	1.85449	1.82664
	IgG	Exp. 1	0.00352858	0.00211715	0.00282287
		Exp. 2	0.00054915	0.00054915	0.00274574
		Exp. 3	0.00135308	0.10657	0.00144625
		Exp. 4	0.00170841	0.00586499	0.0161452
		Exp. 5	0.00133343	0.0081798	0.00154664
Figure 4c	Single values presented in graph Fig. 4c
		CDH23	-0.5 kb	+167 kb	+420kb
	aAAG	Exp. 1	1	2.32022	4.24559
		Exp. 2	1	2.77356	3.74468
		Exp. 3	1	2.57807	3.90864
		Exp. 4	1	2.95981	5.05624
		Exp. 5	1	1.93243	3.66376
		Exp. 6	1	1.57311	2.00555
		Exp. 7	1	1.74859	3.55141
	IgG	Exp. 1	0.00135685	0.00407056	0.036635
		Exp. 2	0.00911854	0.00151976	0
		Exp. 3	0.00415282	0.0157807	0.00332226
		Exp. 4	0.160412	0.647458	0.00237439
		Exp. 5	0.0354465	0.067377	0.0014127
		Exp. 6	0.00384819	0.0515616	0.00222338
		Exp. 7	0.0552502	0.00309301	0.000397381
Figure 4d	Single values presented in graph Fig. 4d
		CRMP1	-0.5 kb	+32 kb	+72 kb
	aAAG	Exp. 1	1	1.24911	2.30473
		Exp. 2	1	1.18611	2.34672
		Exp. 3	1	1.15962	2.31923
		Exp. 4	1	1.07651	2.33483
		Exp. 5	1	1.63087	1.98658
		Exp. 6	1	1.23659	1.27129
	IgG	Exp. 1	0.00059172	0.0112426	0.00059172
		Exp. 2	0.00318674	0.00063735	0.00191205
		Exp. 3	0.00192308	0	0.00096154
		Exp. 4	0	0.0132217	0.0105773
		Exp. 5	0.0939597	0.177852	0.0738255
		Exp. 6	0.0757098	0.00630915	0
Figure 4e	Single values presented in graph Fig. 4e
		YTHDC1	-1 kb	+17 kb	+35 kb
	aAAG	Exp. 1	1	1.00389	0.747949
		Exp. 2	1	0.673812	0.727012
		Exp. 3	1	0.633406	0.507592
		Exp. 4	1	0.97086	0.5301
		Exp. 5	1	0.514	0.374201
	IgG	Exp. 1	0.00045396	0.00049439	0.00116003
		Exp. 2	0	0	0
		Exp. 3	0.0629067	0.00433839	0.0672451
		Exp. 4	0.00387303	0.00235783	0.0011734
		Exp. 5	0.0573966	3.98726e-05	0.0395559
Figure 4f	Single values presented in graph Fig. 4f
		ALDH1A2	-1 kb	+45 kb	+111 kb
	aHA	Exp. 1	1	2.21679	4.7326
		Exp. 2	1	2.42082	4.89317
		Exp. 3	1	2.51991	4.24903
	IgG	Exp. 1	0.00394571	0.000124683	0.000622391
		Exp. 2	0.00482225	0.0177527	0.0100945
		Exp. 3	0.00237691	0.000318836	8.99084e-05
Figure 4g	Single values presented in graph Fig. 4g
		CDH23	-0.5 kb	+167 kb	+420kb
	aHA	Exp. 1	1	1.71422	4.31121
		Exp. 2	1	2.11473	4.77319
		Exp. 3	1	1.69184	3.8
	IgG	Exp. 1	0.00183202	0.00667529	0.000425661
		Exp. 2	0.0012847	0.00294889	0.000974289
		Exp. 3	0.00823849	0.000770741	1.99886e-05
Figure 4h	Single values presented in graph Fig. 4h
		CRMP1	-0.5 kb	+32 kb	+72 kb
	aHA	Exp. 1	1	1.08765	1.65702
		Exp. 2	1	1.14866	2.8157
		Exp. 3	1	0.953408	1.72272
	IgG	Exp. 1	0.00319304	0.000436563	0.00125209
		Exp. 2	0.00640597	0.000210291	0.000907244
		Exp. 3	0.000161926	9.52899e-05	4.01922e-05
Figure 4i	Single values presented in graph Fig. 4i
		YTHDC1	-1 kb	+17 kb	+35 kb
	aAPE1	Exp. 1	1	0.600107	0.457655
		Exp. 2	1	1.19338	0.907993
		Exp. 3	1	0.653564	0.597065
	IgG	Exp. 1	0.0441972	0.00304808	0.0472453
		Exp. 2	0.00325055	0.00162528	0.00162528
		Exp. 3	0.0523142	0	0.0363293
Figure 4j	Single values presented in graph Fig. 4j
		ALDH1A2	-1 kb	+45 kb	+111 kb
	aAPE1	Exp. 1	1	1.22051	2.05469
		Exp. 2	1	0.999412	2.61143
		Exp. 3	1	0.80998	2.35833
	IgG	Exp. 1	0.0373845	0.0192915	0.06476
		Exp. 2	0.0630691	0.00976379	0.0285529
		Exp. 3	0.0312473	0.504168	0.00663725
Figure 4k	Single values presented in graph Fig. 4k
		CDH23	-0.5 kb	+167 kb	+420kb
	aAPE1	Exp. 1	1	1.99919	3.16095
		Exp. 2	1	1.69626	2.65969
		Exp. 3	1	2.09464	1.54397
	IgG	Exp. 1	0.0216632	0.0411777	0.00086338
		Exp. 2	0.00219291	0.0293827	0.00126701
		Exp. 3	0.0311309	0.00174277	0.000223906
Figure 4l	Single values presented in graph Fig. 4l
		CRMP1	-0.5 kb	+32 kb	+72 kb
	aAPE1	Exp. 1	1	1.22902	1.5028
		Exp. 2	1	0.664868	0.689016
		Exp. 3	1	1.01792	1.09945
	IgG	Exp. 1	0.0399461	0.00332884	0
		Exp. 2	0.00320272	0	0
		Exp. 3	0.058563	0.00183009	0
Figure 4m	Single values presented in graph Fig. 4m
		YTHDC1	-1 kb	+17 kb	+35 kb
		Exp. 1	1	1.05574	0.294337
		Exp. 2	1	0.884142	0.590469
		Exp. 3	1	0.745308	0.851699
Figure 4n	Single values presented in graph Fig. 4n
		ALDH1A2	-1 kb	+45 kb	+111 kb
		Exp. 1	1	0.210212	1.83066
		Exp. 2	1	0.36	1.71
		Exp. 3	1	0.79	3.47
		Exp. 4	1	0.2	1.95
Figure 4o	Single values presented in graph Fig. 4o
		CDH23	-0.5 kb	+167 kb	+420kb
		Exp. 1	1	0.94	5.87
		Exp. 2	1	0.690422	2.01226
		Exp. 3	1	0.857758	2.26779
Figure 4p	Single values presented in graph Fig. 4p
		CRMP1	-0.5 kb	+32 kb	+72 kb
		Exp. 1	1	1.08	1.75
		Exp. 2	1	1.40736	2.23229
		Exp. 3	1	1.50828	1.73415

## Sheet: Fig.5
Figure 5a	Single values presented in graph Fig. 5a
			ALDH1A2	-1 kb	+45 kb	+111 kb
		Exp. 1	WT - AAG	0.0172	0.0212	0.039
		Exp. 2	WT - AAG	0.0168	0.025	0.039
		Exp. 3	WT - AAG	0.0119	0.022	0.0216
		Exp. 1	WT - IgG	0	0.0018	0
		Exp. 2	WT - IgG	0	0.0001	0.0003
		Exp. 3	WT - IgG	0	0.0001	0
		Exp. 1	ELP1-/- - AAG	0.0047	0.0003	0.0015
		Exp. 2	ELP1-/- - AAG	0.0006	0.0047	0.0003
		Exp. 3	ELP1-/- - AAG	0.0069	0.0031	0.0005
		Exp. 1	ELP1-/- - IgG	0	0.0049	0.0001
		Exp. 2	ELP1-/- - IgG	0	0	0.0009
		Exp. 3	ELP1-/- - IgG	0.0004	0	0
Figure 5b	Single values presented in graph Fig. 5b
			CRMP1	-0.5 kb	+32 kb	+72 kb
		Exp. 1	WT - AAG	0.0317	0.0392	0.0403
		Exp. 2	WT - AAG	0.0697	0.0505	0.0611
		Exp. 3	WT - AAG	0.0266	0.0284	0.0213
		Exp. 1	WT - IgG	0.0024	0.0002	0
		Exp. 2	WT - IgG	0.0004	0	0
		Exp. 3	WT - IgG	0.0032	0.0001	0
		Exp. 1	ELP1-/- - AAG	0.0042	0.0017	0.0011
		Exp. 2	ELP1-/- - AAG	0.0064	0.0072	0.005
		Exp. 3	ELP1-/- - AAG	0.0036	0.0021	0
		Exp. 1	ELP1-/- - IgG	0.0072	0.0002	0.0113
		Exp. 2	ELP1-/- - IgG	0.0001	0	0
		Exp. 3	ELP1-/- - IgG	0.0001	0	0
Figure 5c	Single values presented in graph Fig. 5c
			CDH23	-0.5 kb	+167 kb	+420 kb
		Exp. 1	WT - AAG	0.0134	0.0259	0.049
		Exp. 2	WT - AAG	0.022	0.0346	0.0441
		Exp. 3	WT - AAG	0.0122	0.0214	0.0434
		Exp. 1	WT - IgG	0.0005	0.0009	0
		Exp. 2	WT - IgG	0.0001	0.0011	0
		Exp. 3	WT - IgG	0.0007	0	0
		Exp. 1	ELP1-/- - AAG	0.0015	0.0043	0.0042
		Exp. 2	ELP1-/- - AAG	0.0008	0.0102	0.007
		Exp. 3	ELP1-/- - AAG	0.0026	0.0042	0.0048
		Exp. 1	ELP1-/- - IgG	0.0023	0.0036	0.0065
		Exp. 2	ELP1-/- - IgG	0	0	0
		Exp. 3	ELP1-/- - IgG	0	0.0015	0
Figure 5d	Single values presented in graph Fig. 5d
			YTHDC1	-1 kb	+17 kb	+35 kb
		Exp. 1	WT - AAG	0.0461	0.0292	0.0234
		Exp. 2	WT - AAG	0.0466	0.0452	0.0247
		Exp. 3	WT - AAG	0.0621	0.0319	0.0232
		Exp. 1	WT - IgG	0.0029	0.0002	0.0031
		Exp. 2	WT - IgG	0.0002	0.0001	0.0001
		Exp. 3	WT - IgG	0.0036	0	0.0025
		Exp. 1	ELP1-/- - AAG	0.0025	0.0032	0.0004
		Exp. 2	ELP1-/- - AAG	0.0086	0.0054	0.0066
		Exp. 3	ELP1-/- - AAG	0.0002	0.0001	0.0038
		Exp. 1	ELP1-/- - IgG	0.0057	0.0048	0.0019
		Exp. 2	ELP1-/- - IgG	0.0002	0	0.0023
		Exp. 3	ELP1-/- - IgG	0.0002	0	0.0001
Figure 5e
Figure 5f	Single values presented in graph Fig. 5f
		WT	ELP1-/-
	Exp. 1	1	0.444702
	Exp. 2	1	0.363666
	Exp. 3	1	0.730465
Figure 5g	Single values presented in graph Fig. 5g
				YTHDC1 +35 kb	ALDH1A2 +111 kb	CRMP1 +72 kb	CDH23 +420 kb	SYT9 +199 kb	CDH4 +680 kb
		Exp. 1	WT - APE1	0.030029	0.068271	0.09029	0.06924	0.056169	0.111228
		Exp. 2	WT - APE1	0.055867	0.074553	0.086054	0.10269	0.045973	0.090076
		Exp. 3	WT - APE1	0.041087	0.035883	0.060076	0.033458	0.055702	0.06677
		Exp. 1	WT - IgG	0.0031	0	0	0	0.0034	0.0002
		Exp. 2	WT - IgG	0.0001	0.0003	0	0	0.0001	0
		Exp. 3	WT - IgG	0.0025	0	0	0	0.0001	0.0002
		Exp. 1	ELP1-/- - APE1	0.009677	0.039063	0.023759	0.03529	0.01987	0.051239
		Exp. 2	ELP1-/- - APE1	0.013831	0.025354	0.014984	0.028195	0.022346	0.030501
		Exp. 3	ELP1-/- - APE1	0.010545	0.02286	0.0417	0.026951	0.021886	0.029392
		Exp. 1	ELP1-/- - IgG	0.0019	0.0001	0.0113	0.0065	0.0018	0.005
		Exp. 2	ELP1-/- - IgG	0.0023	0.0009	0	0	0.0002	0
		Exp. 3	ELP1-/- - IgG	0.0001	0	0	0	0	0
Figure 5h
Figure 5i	Single values presented in graph Fig. 5i
			WT	ELP1-/-	AAG-/-
		Exp. 1a	100	89.24	38.59
		Exp. 1b	91.7	83.16	42.49
		Exp. 2a	100	72.72	34.47
		Exp. 2b	95.09	69.1	37.29
		Exp. 3a	100	50.29	63.87
		Exp. 3b	88.85	51.74	57.13
Figure 5j	Single values presented in graph Fig. 5j
			WT + GFP	AAG-/- + GFP	AAG-/- + GFP-AAG	AAG-/- + GFP-AAG D80
		Exp. 1	83	28.74	85.28	55.09
		Exp. 2	100	28.86	75.91	58.83
		Exp. 3	87.71	31.01	94.72	56.65

## Sheet: Fig.6
Figure 6a	Single values presented in graph Fig. 6a
			ALDH1A2	-1 kb	+45 kb	+111 kb
		Exp. 1	DMSO - AAG	0.0325	0.0197	0.0376
		Exp. 2	DMSO - AAG	0.0395	0.0258	0.0505
		Exp. 3	DMSO - AAG	0.0238	0.0131	0.0272
		Exp. 1	DMSO - IgG	0.0001	0.0003	0.0004
		Exp. 2	DMSO - IgG	0	0	0
		Exp. 3	DMSO - IgG	0	0.0001	0.0003
		Exp. 1	DRB - AAG	0.0214	0.0123	0.0313
		Exp. 2	DRB - AAG	0.0089	0.0103	0.0273
		Exp. 3	DRB - AAG	0.0107	0.0124	0.0166
		Exp. 1	DRB - IgG	0.0002	0.0022	0.0002
		Exp. 2	DRB - IgG	0.0004	0.0002	0.0001
		Exp. 3	DRB - IgG	0.0021	0.0001	0.0005
Figure 6b	Single values presented in graph Fig. 6b
			CRMP1	-0.5 kb	+32 kb	+72 kb
		Exp. 1	DMSO - AAG	0.035	0.061	0.0668
		Exp. 2	DMSO - AAG	0.0604	0.0507	0.0686
		Exp. 3	DMSO - AAG	0.0287	0.0377	0.0436
		Exp. 1	DMSO - IgG	0.0008	0.0012	0
		Exp. 2	DMSO - IgG	0	0	0
		Exp. 3	DMSO - IgG	0.0017	0	0.0001
		Exp. 1	DRB - AAG	0.028	0.0325	0.0388
		Exp. 2	DRB - AAG	0.0178	0.0233	0.0473
		Exp. 3	DRB - AAG	0.0187	0.0198	0.031
		Exp. 1	DRB - IgG	0.0001	0.0001	0.0003
		Exp. 2	DRB - IgG	0	0	0
		Exp. 3	DRB - IgG	0.0001	0.0001	0
Figure 6c	Single values presented in graph Fig. 6c
			CDH23	-0.5 kb	+167 kb	+420 kb
		Exp. 1	DMSO - AAG	0.0178	0.0426	0.0581
		Exp. 2	DMSO - AAG	0.0139	0.0432	0.061
		Exp. 3	DMSO - AAG	0.0099	0.02	0.0342
		Exp. 1	DMSO - IgG	0	0.0008	0
		Exp. 2	DMSO - IgG	0	0	0
		Exp. 3	DMSO - IgG	0.0001	0.0001	0.0011
		Exp. 1	DRB - AAG	0.0088	0.0306	0.0445
		Exp. 2	DRB - AAG	0.0077	0.0168	0.0339
		Exp. 3	DRB - AAG	0.0037	0.0094	0.0324
		Exp. 1	DRB - IgG	0.0002	0.0001	0.0001
		Exp. 2	DRB - IgG	0.0001	0	0
		Exp. 3	DRB - IgG	0.0002	0.0022	0
Figure 6d	Single values presented in graph Fig. 6d
			YTHDC1	-1 kb	+17 kb	+35 kb
		Exp. 1	DMSO - AAG	0.0414	0.0362	0.0307
		Exp. 2	DMSO - AAG	0.0626	0.0374	0.038
		Exp. 3	DMSO - AAG	0.0287	0.0326	0.0213
		Exp. 1	DMSO - IgG	0.0002	0.0008	0.0008
		Exp. 2	DMSO - IgG	0	0	0
		Exp. 3	DMSO - IgG	0.0021	0.0013	0.0012
		Exp. 1	DRB - AAG	0.0169	0.0301	0.0116
		Exp. 2	DRB - AAG	0.0182	0.0236	0.0233
		Exp. 3	DRB - AAG	0.0196	0.0109	0.0148
		Exp. 1	DRB - IgG	0	0	0.0001
		Exp. 2	DRB - IgG	0.0002	0	0.001
		Exp. 3	DRB - IgG	0	0	0.0013
Figure 6e
		-DRB -AAG				-DRB +AAG				+DRB -AAG				+DRB +AAG
		Data 1	Data 2	Data 3	Data 4	Data 1	Data 2	Data 3	Data 4	Data 1	Data 2	Data 3	Data 4	Data 1	Data 2	Data 3	Data 4
		1.77241	3.93218	19.4232	9.92786	3.68285	26.2179	43.104	34.0762	31.3787	13.2716	17.209	10.7605	33.3346	20.0801	31.9232	36.6494
		13.9459	3.86851	3.53935	5.88927	12.2182	7.64734	36.8488	24.6961	4.85257	12.6689	21.7766	22.7998	49.5588	20.8643	31.1741	19.7701
		0	0.386628	14.6189	2.85366	16.5486	11.467	32.9647	36.6711	46.7811	6.5737	26.8482	8.77954	46.5446	3.71359	38.0649	21.3861
		1.22772	21.2397	29.5173	37.4377	12.5555	14.3054	50.4809	38.8094	60.8082	26.5604	10.7647	16.1319	38.8961	30.9322	33.8556	12.3213
		8.02925	5.9129	28.9498	5.52196	7.71816	9.17359	33.6371	37.113	0	0.247285	33.2505	2.88235	41.3717	8.17218	35.2178	32.2928
		48.8653	0.0614161	14.8098	47.1954	16.3808	38.8719	41.318	21.9234	44.3538	7.76129	18.1641	13.0646	9.2897	7.52832	30.8315	37.0241
		5.88275	18.4845	24.7884	16.955	7.02473	19.9908	39.4599	23.7658	45.37	12.7877	17.9026	8.89302	36.0851	46.0725	33.3445	24.3872
		46.1199	11.3804	45.8849	35.883	14.6532	18.9437	39.8058	22.2058	5.99648	19.8098	11.3001	11.8497	48.8915	17.7464	32.4869	27.3952
		0.15758	0.795717	4.7426	24.0737	6.10958	14.6186	24.8632	20.2942	60.4125	30.6247	11.8598	26.7143	39.9667	19.2524	31.9862	13.0024
		0.812511	12.5243	17.2866	45.1064	15.5009	2.32997	27.6637	16.224	0.763607	0.0041132	11.6034	2.26445	37.1006	22.0377	36.56	21.9508
		5.41037	15.4347	17.95	16.0548	2.3295	5.8371	34.3255	44.4261	5.2233	2.49108	1.63237	26.5284	19.8586	47.0309	42.0098	43.5103
		3.07899	11.0361	41.9098	24.8621	4.43712	22.7657	38.1832	23.8673	5.25076	0	7.80357	10.2843	25.1864	21.6218	34.5182	36.773
		12.6883	7.0552	32.535	28.41	12.9532	25.3401	24.1446	22.5707	22.4784	4.7469	6.38126	6.90693	37.4949	34.3655	25.6303	34.7775
		9.55697	1.84659	32.237	20.8694	9.71609	23.232	32.8693	31.3093	21.9183	0	25.7459	13.731	14.528	27.0687	32.1985	39.7181
		3.46649	4.7092	28.9459	43.9634	32.3734	12.6705	26.4196	17.1402	2.75485	0.0147257	0.264668	0	9.82007	22.8058	37.5612	33.5665
		11.1089	8.3707	36.1521	31.9018	27.2659	22.0359	45.3708	11.8893	0.030729	4.85425	1.44601	5.58827	17.128	35.947	26.1167	25.9574
		10.0816	0.848414	21.1231	22.8938	13.1483	2.98067	28.3186	25.6882	16.1151	0.0214431	2.18546	0.371904	12.0529	31.5672	38.8271	27.9709
		3.24028	10.4397	20.9788	22.7351	2.5712	5.71073	25.2404	15.7042	7.74605	10.3141	11.6981	0.0298406	44.7187	5.53078	28.2018	22.0354
		10.1066	4.71934	31.2356	1.2867	25.7327	25.0838	25.9124	27.3776	12.9926	9.41904	12.8132	1.58324	17.7347	32.6362	24.6466	36.773
		23.3781	20.3909	16.6133	22.7924	47.7664	16.871	39.8338	27.1439	14.0098	7.64062	14.0847	1.41231	12.9083	40.1889	40.2981	33.1326
		0.63688	8.62826	5.19029	10.5038	13.7474	19.3635	22.2631	20.2213	20.3609	20.9214	5.96985	20.6877	14.4471	29.9242	41.2107	36.6779
		18.9557	0	24.4205	30.2055	4.51651	0.723447	33.7289	43.1881	2.48257	27.3989	24.8913	0.101199	17.9133	21.3616	35.257	43.9699
		0.82605	0	20.8163	23.1475	8.62257	34.1096	38.6583	30.9853	3.49949	34.9351	7.78918	3.04909	51.3307	33.9463	33.797	40.8411
		19.3061	1.39062	25.2576	0.937296	10.0734	15.2675	38.0308	26.882	4.28843	6.97236	4.07904	0.711847	22.5536	36.1944	45.8771	31.2452
		9.49692	0.00256763	6.4964	7.53633	24.6705	24.4897	53.0588	20.1661	10.5893	4.78195	7.09063	13.4708	21.655	51.8278	37.8635	43.8122
		8.30063	0.136336	35.9317	31.9598	25.4632	28.8613	30.2342	10.869	2.15104	25.8517	14.2165	11.6444	21.4067	35.7843	23.3215	32.3574
		0.0960825	3.51083	16.5714	53.6492	17.1132	51.433	40.4287	31.1158	4.26073	12.0568	1.99977	34.4121	12.1353	32.3036	37.0445	34.2524
		3.94124	5.13913	26.8683	46.8098	48.3775	27.4488	22.5382	30.5958	17.2545	5.63445	21.0171	28.5285	24.263	26.0875	23.9311	32.7242
		45.4456	0.16269	27.2735	39.2296	33.3831	47.5991	40.0412	28.286	31.5592	30.2305	30.8965	10.7486	46.3993	20.8127	26.6921	24.5899
		4.77121	0.23126	18.217	10.722	13.1836	9.17378	43.9008	39.4003	2.7194	1.84353	26.5315	9.61118	5.94771	32.5406	31.3578	35.8944
		0.841052	3.33195	22.8535	11.5723	27.1675	29.0904	54.54	28.548	0.17204	29.518	17.4443	17.8956	17.3579	40.7021	29.7053	25.6616
		2.56458	4.19606	1.87905	7.22002	28.0063	38.6103	46.4781	34.4043	0	29.304	5.20483	25.5497	36.1923	19.2528	20.3969	38.0643
		1.49494	3.74485	31.6168	15.7511	16.7841	20.3087	21.5264	35.2942	7.08081	37.1772	14.2064	12.1453	16.6797	46.056	42.8109	36.1548
		0.590121	4.82372	19.5569	38.0262	20.9648	15.4606	33.71	25.2855	20.592	0.409073	2.69086	20.6291	31.8115	37.1546	36.0529	31.803
		4.65899	5.78325	14.1568	8.83242	19.0551	16.4216	24.8572	36.9898	5.14458	16.2137	14.4504	10.7303	34.7042	22.2911	26.5328	30.3723
		7.58383	1.15043	23.7036	51.5216	30.2219	10.8131	23.4681	29.627	19.2218	0.00587047	20.2511	4.07182	16.7332	62.1551	24.0481	33.1003
		13.9953	5.27833	6.53196	38.8067	49.6992	26.6176	40.7953	24.1574	36.091	6.74743	20.9401	19.8216	31.4317	37.4527	29.1316	30.4207
		0.173837	6.47221	4.47145	13.5103	20.7236	18.9154	32.1785	30.7306	23.4906	7.19005	9.61021	5.04983	20.9774	18.1348	22.0044	39.0871
		6.99293	0.509373	33.5569	41.1447	17.1997	40.6428	20.1734	33.9335	10.1888	3.52887	22.1238	5.48022	37.515	26.8084	17.8681	29.5572
		14.7166	0	26.2038	38.441	20.2259	27.901	39.4077	37.2902	47.0006	17.2202	17.7947	3.90138	54.7986	21.494	26.1774	36.4654
		4.9168	1.22747	10.173	15.2828	33.1219	22.1367	28.9755	32.2667	22.8895	0.0455697	20.0721	11.392	23.2918	27.6419	49.1222	34.9356
		6.06723	0.387412	7.13756	16.0154	2.24341	23.0379	28.3357	30.5845	48.8853	18.034	16.7456	19.5977	11.4121	41.6382	29.1302	39.4052
		0.502675	0.856777	14.3254	12.9867	10.3117	19.7621	16.7724	37.2381	19.3816	0.0646659	7.44365	16.5267	33.5277	19.2458	32.4462	25.9508
			3.29091	9.05005	28.0375	11.8099	27.2841	22.6625	30.4127	4.63031	44.2517	11.1995	22.2704	30.2277	61.2107	42.6626	38.9057
			6.76558	14.7839	12.7286	17.743	9.53927	36.1542	39.5016	8.10788	6.36446	4.95761	0.302311	32.1127	34.0846	36.4417	18.6535
			5.35364	6.86841	14.2268	4.65258	19.684	21.3281	34.157	4.3011	1.57733	2.23997	7.54031	28.1564	32.7584	43.8181	33.7743
			3.94096	18.3564	8.8973	24.0131	20.1942	18.1447	34.7948	17.3064	20.047	4.85246	26.0176	17.7856	9.36315	22.7714	29.1586
			39.4762	17.9863	1.73309	16.2515	23.9264	32.0823	18.5101	10.3346	11.6997	10.2998	26.3829	28.8664	46.146	45.0363	28.8889
			0.10321	16.4106	15.0081	46.3395	20.9505	18.5285	29.0842	0.349739	0.159341	3.89758	15.1184	1.65257	38.9722	37.2044	23.8272
			5.61762	9.43272	21.9827	35.6637	9.52869	36.3523	18.3809	0.787323	17.3473	13.4365	12.2115	24.898	4.45322	47.7018	40.5844
			15.4643	8.62267	4.6962	30.0934			24.7583			22.4929	19.1946	28.2771	6.91701	25.8538
			1.94302	6.20908		35.6347			35.6035			20.5187	14.831		3.94666	27.9694
			1.1304	6.59713		25.6256			29.6538				5.03227		50.1823	40.4442
			4.9691			37.7601							4.61467		21.889
			0.00254854
			0.0805349
			0.00532796			27.4041
			0.216745
			12.6398
			1.59363

## Sheet: Fig.S2
Figure S2a
Figure S2b
Figure S2g

## Sheet: Fig.S3
Figure S3a	Single values presented in graph Fig. S3a
		SYT9	WT Cas9	AAG -/- 1	Elp1 -/-	DKO
		Exp. 1	1	1.78909	0.126625	0.0663604
		Exp. 2	1	1.29281	0.0119157	0.0112224
		Exp. 3	1	1.51355	0.00186665	0.0142282
		Exp. 4	1	2.37697	0.0510895	0.112858
Figure S3b	Single values presented in graph Fig. S3b
		CDH4	WT Cas9	AAG -/- 1	Elp1 -/-	DKO
		Exp. 1	1	1.5663	0.46112	0.258508
		Exp. 2	1	2.54721	0.161424	0.392816
		Exp. 3	1	1.82046	0.34377	0.21398
		Exp. 4	1	1.5859	0.165376	0.160141
Figure S3c	Single values presented in graph Fig. S3c
		NOVA2	WT Cas9	AAG -/- 1	Elp1 -/-	DKO
		Exp. 1	1	2.50765	0.614948	0.532357
		Exp. 2	1	2.34827	0.232685	0.200027
		Exp. 3	1	1.55168	0.0909307	0.198281
		Exp. 4	1	1.71798	0.117086	0.126387
Figure S3d	Single values presented in graph Fig. S3d
		CDH22	WT Cas9	AAG -/- 1	Elp1 -/-	DKO
		Exp. 1	1	4.91675	1.17634	0.389109
		Exp. 2	1	3.14145	0.0171236	0.108413
		Exp. 3	1	6.0001	0.0593346	0.141024
Figure S3e	Single values presented in graph Fig. S3e
		NPTX2	WT Cas9	AAG -/- 1	Elp1 -/-	DKO
		Exp. 1	1	1.56992	0.678893	0.909759
		Exp. 2	1	2.4414	0.520961	1.36994
		Exp. 3	1	1.81982	0.352369	1.06187
		Exp. 4	1	2.35392	0.362324	1.1465

## Sheet: Fig.S4
Figure S4a
Figure S4b	Single values presented in graph Fig. S4b
		ALDH1A2	WTCas9	AAG-/- cl. A	AAG-/- cl. B
		Exp. 1	1	2.75341	1.44197
		Exp. 2	1	2.38777	1.11665
		Exp. 3	1	1.86464	1.06922
		Exp. 4	1	2.21892	2.26449
		Exp. 5	1	3.07672	2.72765
		Exp. 6	1	3.49268	2.26327
Figure S4c	Single values presented in graph Fig. S4c
		CRMP1	WTCas9	AAG-/- cl. A	AAG-/- cl. B
		Exp. 1	1	1.39296	2.40156
		Exp. 2	1	1.76776	2.63887
		Exp. 3	1	1.66027	2.43897
		Exp. 4	1	1.18688	1.79911
Figure S4d	Single values presented in graph Fig. S4d
		CDH23	WTCas9	AAG-/- cl. A	AAG-/- cl. B
		Exp. 1	1	1.60076	2.06353
		Exp. 2	1	1.21691	2.07215
		Exp. 3	1	1.5708	1.91588
Figure S4e	Single values presented in graph Fig. S4e
		SYT9	WT Cas9	AAG -/- 1	AAG -/- 3
		Exp. 1	1	1.78909	1.98372
		Exp. 2	1	1.81452	4.8763
		Exp. 3	1	1.51355	3.38605
		Exp. 4	1	2.37697	2.74482
Figure S4f	Single values presented in graph Fig. S4f
		CDH4	WT Cas9	AAG -/- 1	AAG -/- 3
		Exp. 1	1	1.5663	2.13691
		Exp. 2	1	2.54721	2.10017
		Exp. 3	1	1.82046	1.12917
		Exp. 4	1	1.5859	1.44823
Figure S4g	Single values presented in graph Fig. S4g
		NOVA2	WT Cas9	AAG -/- 1	AAG -/- 3
		Exp. 1	1	2.50765	1.4908
		Exp. 2	1	2.34827	1.59602
		Exp. 3	1	1.55168	1.43253
Figure S4h	Single values presented in graph Fig. S4h
		CDH22	WT Cas9	AAG -/- 1	AAG -/- 3
		Exp. 1	1	4.91675	4.82439
		Exp. 2	1	3.14145	1.0017
		Exp. 3	1	6.0001	2.09064
Figure S4i	Single values presented in graph Fig. S4i
		NPTX2	WT Cas9	AAG -/- 1	AAG -/- 3
		Exp. 1	1	1.56992	1.45309
		Exp. 2	1	2.4414	2.48311
		Exp. 3	1	1.81982	2.16368
		Exp. 4	1	2.35392	1.59667
Figure S4j	Single values presented in graph Fig. S4j
		YTHDC1	WTCas9	AAG-/- cl. A	AAG-/- cl. B
		Exp. 1	1	1.26456	1.14924
		Exp. 2	1	0.867203	0.971186
		Exp. 3	1	0.765466	0.846107

## Sheet: Fig.S5
Figure S5b
Figure S5c

[truncated: 3 more sheets: Fig.S6, Fig.S7, Fig.S8]
